# Supplementary material for: Simple Coumarins from Peucedanum luxurians Fruits: Evaluation of Anxiolytic Activity and Influence on Gene Expression Related to Anxiety in Zebrafish Model
Source: Int J Mol Sci. 2023 May 12;24(10):8693. doi: 10.3390/ijms24108693 (PMC10218424; doi:10.3390/ijms24108693)
Supplement: Supplementary file 1 [file ijms-24-08693-s001.zip]

Archive with 1 entries (1 files):
- ijms-2327645-supplementary.pdf
